# Supplementary material for: Idasanutlin and navitoclax induce synergistic apoptotic cell death in T-cell acute lymphoblastic leukemia
Source: Leukemia. 2023 Oct 14;37(12):2356–66. doi: 10.1038/s41375-023-02057-x (PMC10681904; doi:10.1038/s41375-023-02057-x)
Supplement: Supplementary file 3 — Table S1 [file 41375_2023_2057_MOESM3_ESM.xlsx]

## Sheet: 1.5um_idasanutlin_v_dmso
Feature ID	gene name	logFC	FDR adj.P.Val
ENSG00000172667	ZMAT3	2.77848	4.13808e-21
ENSG00000162777	DENND2D	2.04941	3.2305e-20
ENSG00000087088	BAX	2.22815	1.44845e-19
ENSG00000120889	TNFRSF10B	3.4874	7.39044e-19
ENSG00000132274	TRIM22	2.00183	2.2956e-16
ENSG00000249859	PVT1	2.41063	2.54025e-16
ENSG00000174307	PHLDA3	2.37734	3.99077e-16
ENSG00000124762	CDKN1A	3.5461	5.24413e-16
ENSG00000185088	RPS27L	2.34693	1.71411e-15
ENSG00000161513	FDXR	2.50174	9.6321e-15
ENSG00000130635	COL5A1	3.59862	9.92162e-15
ENSG00000135144	DTX1	2.56769	2.38253e-13
ENSG00000161642	ZNF385A	2.50457	3.45599e-13
ENSG00000105327	BBC3	3.20221	3.77224e-13
ENSG00000197852	INKA2	3.57206	3.02976e-12
ENSG00000054148	PHPT1	2.16829	7.61956e-12
ENSG00000116717	GADD45A	2.08997	1.856e-11
ENSG00000131080	EDA2R	5.62094	1.93805e-11
ENSG00000100298	APOBEC3H	4.06619	1.68171e-10
ENSG00000128268	MGAT3	3.79632	2.82841e-09
ENSG00000228526	MIR34AHG	4.97141	2.96792e-09
ENSG00000107796	ACTA2	3.37604	3.57549e-08
ENSG00000162772	ATF3	2.24917	4.55297e-08
ENSG00000049130	KITLG	5.09545	1.82136e-07
ENSG00000136048	DRAM1	3.50659	2.0314e-07
ENSG00000131620	ANO1	6.40925	1.25821e-06
ENSG00000186529	CYP4F3	6.39385	1.50748e-06
ENSG00000068137	PLEKHH3	2.98114	2.48677e-06
ENSG00000277586	NEFL	3.75153	3.01888e-06
ENSG00000125657	TNFSF9	3.80185	5.43227e-06
ENSG00000196562	SULF2	3.3098	6.31444e-06
ENSG00000253878	AC087752.3	2.30941	7.18368e-06
ENSG00000107438	PDLIM1	3.48717	1.36171e-05
ENSG00000145632	PLK2	4.67302	1.3677e-05
ENSG00000137975	CLCA2	5.46714	1.68692e-05
ENSG00000161911	TREML1	2.62127	3.14592e-05
ENSG00000108381	ASPA	4.25101	4.05514e-05
ENSG00000125726	CD70	3.48794	8.37858e-05
ENSG00000164237	CMBL	5.5194	0.000107535
ENSG00000115963	RND3	2.81831	0.000127982
ENSG00000280055	TMEM75	2.31136	0.000146846
ENSG00000204103	MAFB	2.49601	0.000197843
ENSG00000148219	ASTN2	2.71648	0.000203359
ENSG00000234546	LNCTAM34A	4.14389	0.000217085
ENSG00000250337	PURPL	5.13105	0.00041252
ENSG00000173530	TNFRSF10D	3.94426	0.000448756
ENSG00000183196	CHST6	4.9241	0.000501187
ENSG00000135423	GLS2	5.17913	0.000538137
ENSG00000179165	PXT1	5.28137	0.000649243
ENSG00000169783	LINGO1	3.85277	0.00128864
ENSG00000198576	ARC	4.65923	0.00128864
ENSG00000113721	PDGFRB	3.41966	0.00144902
ENSG00000079385	CEACAM1	2.6668	0.00197431
ENSG00000147434	CHRNA6	2.85578	0.00201472
ENSG00000162104	ADCY9	2.2155	0.00249528
ENSG00000132517	SLC52A1	3.10515	0.00257581
ENSG00000233695	GAS6-AS1	2.46848	0.00546228
ENSG00000145362	ANK2	2.97604	0.0056996
ENSG00000101670	LIPG	2.13242	0.00618098
ENSG00000196576	PLXNB2	2.52952	0.00763517
ENSG00000057657	PRDM1	2.37522	0.00959665
ENSG00000286106	NOTCH2NLR	-3.2537	0.0106488
ENSG00000277453	AC010271.2	3.36308	0.015571
ENSG00000198156	NPIPB6	-2.14228	0.0181758
ENSG00000143333	RGS16	2.47603	0.0183832
ENSG00000256928	AP000763.4	-5.00649	0.0183832
ENSG00000259522	AL136295.4	-2.86457	0.0210017
ENSG00000260644	HERC2P5	2.18519	0.0221792
ENSG00000053747	LAMA3	2.47942	0.0224
ENSG00000131233	GJA9	4.80035	0.0248399
ENSG00000288258	BX470111.1	-5.90677	0.0401831
ENSG00000215032	GNL3LP1	-3.31209	0.0412797
ENSG00000272277	AL031963.3	2.72074	0.0434678
Table S1: Supplementary table to: Transcriptional characterization of treated PDX lines. Differential expression analysis of DFCI12 T-ALL PDX cells cultured for 16 hours in 1.5uM idasanutlin, 300nM navitoclax, the combination, or vehicle alone. Differentially expressed genes required an FDR adjusted p-value less than or equal to 0.05 and a log fold change two or greater in expression.

## Sheet: 300nm_navitoclax_v_dmso
Feature ID	gene name	logFC	FDR adj.P.Val
ENSG00000204103	MAFB	2.42477	0.0146744
Table S1: Supplementary table to: Transcriptional characterization of treated PDX lines. Differential expression analysis of DFCI12 T-ALL PDX cells cultured for 16 hours in 1.5uM idasanutlin, 300nM navitoclax, the combination, or vehicle alone. Differentially expressed genes required an FDR adjusted p-value less than or equal to 0.05 and a log fold change two or greater in expression.

## Sheet: 1.5um_ida_300nm_nav_v_dmso
Feature ID	gene name	logFC	FDR adj.P.Val
ENSG00000204103	MAFB	3.74732	7.2574e-13
ENSG00000120738	EGR1	3.55146	7.92449e-12
ENSG00000099860	GADD45B	2.00091	1.39708e-11
ENSG00000170345	FOS	3.47752	2.20498e-11
ENSG00000188483	IER5L	2.80604	8.54707e-11
ENSG00000108551	RASD1	3.20165	1.58456e-10
ENSG00000118515	SGK1	3.0535	5.69031e-10
ENSG00000143878	RHOB	3.56687	4.57051e-09
ENSG00000198576	ARC	3.90235	1.08456e-08
ENSG00000126803	HSPA2	2.02934	1.21058e-08
ENSG00000130222	GADD45G	2.75104	7.66888e-08
ENSG00000124216	SNAI1	3.46878	8.15081e-08
ENSG00000285693	AP002381.2	2.58771	1.56024e-07
ENSG00000183779	ZNF703	3.19431	7.02839e-07
ENSG00000202198	AL162581.1	3.38212	7.77084e-07
ENSG00000125740	FOSB	2.43293	1.44867e-06
ENSG00000169252	ADRB2	2.8187	1.49738e-06
ENSG00000182759	MAFA	3.36063	3.62048e-06
ENSG00000198435	NRARP	5.12614	5.99484e-06
ENSG00000136826	KLF4	4.23736	2.13196e-05
ENSG00000187479	C11orf96	2.37499	2.59269e-05
ENSG00000227036	LINC00511	3.36572	3.34474e-05
ENSG00000227036	LINC00511	3.36572	3.34474e-05
ENSG00000283078	AL137077.2	2.15222	5.73995e-05
ENSG00000169894	MUC3A	3.22317	7.79574e-05
ENSG00000262420	AC007613.1	2.51027	8.20167e-05
ENSG00000129244	ATP1B2	2.78947	0.000103246
ENSG00000188163	FAM166A	2.47667	0.00038914
ENSG00000206899	RNU6-36P	2.35696	0.000411529
ENSG00000198788	MUC2	3.28967	0.000465154
ENSG00000249669	CARMN	3.38887	0.000717063
ENSG00000179388	EGR3	4.22001	0.00084929
ENSG00000115844	DLX2	4.26918	0.000889289
ENSG00000206965	RNU6-5P	2.75379	0.000889289
ENSG00000205176	REXO1L1P	3.49529	0.00103475
ENSG00000129757	CDKN1C	4.10572	0.00103501
ENSG00000244953	AC087521.1	2.90899	0.00128093
ENSG00000278743	AC087239.1	3.47433	0.00128093
ENSG00000282740	AL021920.3	5.27765	0.00140186
ENSG00000214548	MEG3	4.85983	0.00146068
ENSG00000198156	NPIPB6	2.9498	0.0015158
ENSG00000185668	POU3F1	3.03612	0.00161816
ENSG00000260727	SLC7A5P1	4.95279	0.00161816
ENSG00000115353	TACR1	2.86019	0.00169561
ENSG00000286113	AC022868.2	3.37508	0.00169561
ENSG00000185942	NKAIN3	3.70108	0.00257795
ENSG00000163273	NPPC	3.82506	0.00264607
ENSG00000273783	AL136040.1	2.05883	0.00274871
ENSG00000272677	AC124016.1	2.29874	0.00302186
ENSG00000204677	FAM153CP	2.25559	0.00316245
ENSG00000277453	AC010271.2	2.41281	0.00346009
ENSG00000173110	HSPA6	4.40242	0.00357601
ENSG00000227717	AC138749.1	4.69459	0.00357601
ENSG00000277865	GOLGA6L22	2.8194	0.00396135
ENSG00000224271	AL117329.1	3.76283	0.00397838
ENSG00000227766	AL671277.1	2.37841	0.00405894
ENSG00000167476	JSRP1	2.32067	0.00425692
ENSG00000167476	JSRP1	2.32067	0.00425692
ENSG00000253720	AC022973.3	2.7926	0.00431224
ENSG00000199562	RNU6-37P	2.63551	0.00449304
ENSG00000259522	AL136295.4	3.57625	0.00480721
ENSG00000145147	SLIT2	3.25994	0.00558009
ENSG00000265692	LINC01970	3.16031	0.00585076
ENSG00000279801	AC111170.4	2.0342	0.00652336
ENSG00000278920	AC005005.4	2.93035	0.00666293
ENSG00000128965	CHAC1	3.22143	0.00748715
ENSG00000201104	RNU6-11P	2.84667	0.00795865
ENSG00000268355	AC243960.3	3.4785	0.00804858
ENSG00000201654	RNU6-7	2.14597	0.00935773
ENSG00000205277	MUC12	2.07605	0.00988746
ENSG00000136099	PCDH8	2.70468	0.0110779
ENSG00000267303	AC011511.4	-5.92285	0.0138283
ENSG00000235852	AC005540.1	3.19859	0.0156837
ENSG00000185070	FLRT2	3.07122	0.016091
ENSG00000109339	MAPK10	3.0599	0.0164786
ENSG00000245750	DRAIC	3.29967	0.0169357
ENSG00000142871	CCN1	2.54472	0.0183647
ENSG00000236830	CBR3-AS1	2.01182	0.0192396
ENSG00000237850	AC091304.1	3.20427	0.0211409
ENSG00000261420	AL022069.1	2.20523	0.0212393
ENSG00000175344	CHRNA7	2.34864	0.0227748
ENSG00000286106	NOTCH2NLR	3.12369	0.0229232
ENSG00000279827	AC136469.2	2.01231	0.0232972
ENSG00000117983	MUC5B	2.30491	0.0233792
ENSG00000215182	MUC5AC	2.93975	0.024889
ENSG00000174450	GOLGA6L2	2.21845	0.0256442
ENSG00000175048	ZDHHC14	2.79488	0.0262055
ENSG00000287070	AL499604.1	2.43063	0.0272
ENSG00000170160	CCDC144A	2.69134	0.0281622
ENSG00000175164	ABO	3.16998	0.028993
ENSG00000102984	ZNF821	2.18128	0.0303092
ENSG00000116990	MYCL	2.17812	0.0310477
ENSG00000248477	NAIPP3	-4.81813	0.0320728
ENSG00000163395	IGFN1	2.83035	0.0324547
ENSG00000144285	SCN1A	2.64907	0.0346926
ENSG00000286614	AL589182.3	-3.53767	0.0348116
ENSG00000269926	DDIT4-AS1	3.00057	0.0352599
ENSG00000253190	AC084082.1	2.20187	0.036452
ENSG00000286215	AL356534.1	3.04286	0.0367193
ENSG00000147488	ST18	2.45092	0.0372365
ENSG00000215032	GNL3LP1	3.4955	0.0377288
ENSG00000260528	FAM157C	2.32121	0.0379476
ENSG00000213648	SULT1A4	3.75206	0.0388469
ENSG00000280434	AL031595.3	2.18463	0.0442557
ENSG00000250950	AC093752.2	-2.65511	0.046558
ENSG00000258551	CRAT37	2.00228	0.0471846
ENSG00000286032	FP236383.6	2.94091	0.048096
ENSG00000182050	MGAT4C	2.56134	0.0483104
ENSG00000275198	AL512791.2	2.61328	0.048476
Table S1: Supplementary table to: Transcriptional characterization of treated PDX lines. Differential expression analysis of DFCI12 T-ALL PDX cells cultured for 16 hours in 1.5uM idasanutlin, 300nM navitoclax, the combination, or vehicle alone. Differentially expressed genes required an FDR adjusted p-value less than or equal to 0.05 and a log fold change two or greater in expression.

## Sheet: 1.5um_ida_300nm_nav_v_1.5um_ida
Feature ID	gene name	logFC	FDR adj.P.Val
ENSG00000172667	ZMAT3	2.61815	3.06655e-20
ENSG00000087088	BAX	2.08437	2.56329e-18
ENSG00000120889	TNFRSF10B	3.19805	1.05907e-17
ENSG00000249859	PVT1	2.70588	3.31109e-17
ENSG00000174307	PHLDA3	2.25639	2.32941e-15
ENSG00000115738	ID2	2.39291	6.49175e-15
ENSG00000124762	CDKN1A	3.13756	1.18772e-14
ENSG00000137331	IER3	2.32004	2.0407e-14
ENSG00000185088	RPS27L	2.10638	3.85462e-14
ENSG00000130635	COL5A1	3.30922	1.01081e-13
ENSG00000177606	JUN	2.12657	1.8501e-13
ENSG00000161513	FDXR	2.15047	4.76929e-13
ENSG00000105327	BBC3	3.08808	1.2152e-12
ENSG00000099860	GADD45B	2.1746	1.47011e-12
ENSG00000120738	EGR1	4.04585	2.11246e-12
ENSG00000135144	DTX1	2.2243	9.14553e-12
ENSG00000204103	MAFB	6.24333	1.56198e-11
ENSG00000170345	FOS	4.18838	1.91828e-11
ENSG00000188483	IER5L	3.78801	2.9863e-11
ENSG00000131080	EDA2R	5.37889	4.77066e-11
ENSG00000108551	RASD1	3.07985	5.99404e-11
ENSG00000118515	SGK1	3.79926	2.58795e-10
ENSG00000100298	APOBEC3H	3.75954	8.1357e-10
ENSG00000197852	INKA2	2.72199	9.66332e-10
ENSG00000143878	RHOB	5.25642	5.5753e-09
ENSG00000162772	ATF3	2.50154	6.31663e-09
ENSG00000228526	MIR34AHG	4.73053	6.78127e-09
ENSG00000128268	MGAT3	3.4639	1.68392e-08
ENSG00000130222	GADD45G	3.87993	2.10211e-08
ENSG00000285693	AP002381.2	3.22033	3.165e-08
ENSG00000124216	SNAI1	4.32543	4.25637e-08
ENSG00000198576	ARC	8.56159	1.12769e-07
ENSG00000107796	ACTA2	3.0622	2.21706e-07
ENSG00000169252	ADRB2	3.8632	2.97029e-07
ENSG00000198435	NRARP	6.65751	3.06556e-07
ENSG00000183779	ZNF703	3.17618	3.4536e-07
ENSG00000125657	TNFSF9	4.40075	3.60126e-07
ENSG00000125740	FOSB	2.40448	5.94303e-07
ENSG00000136048	DRAM1	3.25683	6.72182e-07
ENSG00000182759	MAFA	4.08472	1.0474e-06
ENSG00000253878	AC087752.3	2.49214	1.75793e-06
ENSG00000202198	AL162581.1	5.5075	2.63594e-06
ENSG00000145632	PLK2	5.01491	3.43528e-06
ENSG00000186529	CYP4F3	5.86909	4.39839e-06
ENSG00000131620	ANO1	5.78928	4.99173e-06
ENSG00000136826	KLF4	5.60066	8.14578e-06
ENSG00000227036	LINC00511	4.04978	8.87471e-06
ENSG00000227036	LINC00511	4.04978	8.87471e-06
ENSG00000187479	C11orf96	2.3694	1.05216e-05
ENSG00000277453	AC010271.2	5.77589	1.25185e-05
ENSG00000277586	NEFL	3.37049	1.31677e-05
ENSG00000280055	TMEM75	2.66385	1.41773e-05
ENSG00000188163	FAM166A	4.55972	1.54571e-05
ENSG00000049130	KITLG	3.86375	1.56697e-05
ENSG00000262420	AC007613.1	2.66469	2.08615e-05
ENSG00000129244	ATP1B2	3.1024	2.68412e-05
ENSG00000244953	AC087521.1	5.27522	4.06694e-05
ENSG00000148219	ASTN2	2.93658	5.02809e-05
ENSG00000169894	MUC3A	2.74604	5.24223e-05
ENSG00000245904	AC025164.1	2.23759	5.54343e-05
ENSG00000068137	PLEKHH3	2.3524	8.63e-05
ENSG00000198788	MUC2	3.52977	0.00011248
ENSG00000065361	ERBB3	3.74402	0.000113188
ENSG00000282885	AL627171.2	2.30992	0.000124271
ENSG00000196562	SULF2	2.64453	0.000142273
ENSG00000206899	RNU6-36P	2.30148	0.000150694
ENSG00000185668	POU3F1	4.39354	0.000168481
ENSG00000272892	AL133551.1	2.58923	0.000170488
ENSG00000108381	ASPA	3.71165	0.000198634
ENSG00000161911	TREML1	2.23642	0.000234061
ENSG00000179388	EGR3	4.22165	0.000302176
ENSG00000286113	AC022868.2	5.13779	0.000306929
ENSG00000268355	AC243960.3	5.02217	0.000307703
ENSG00000115844	DLX2	4.45628	0.000308845
ENSG00000129757	CDKN1C	4.89962	0.000333235
ENSG00000278743	AC087239.1	4.07287	0.000342968
ENSG00000221676	RNU6ATAC	2.20198	0.00035303
ENSG00000249669	CARMN	3.05436	0.000375775
ENSG00000151491	EPS8	4.11872	0.000375994
ENSG00000241743	XACT	2.62622	0.000419581
ENSG00000164237	CMBL	4.74651	0.00047338
ENSG00000220161	LINC02076	2.23327	0.00049284
ENSG00000277865	GOLGA6L22	4.86382	0.000502721
ENSG00000163273	NPPC	5.26652	0.00060246
ENSG00000273783	AL136040.1	2.30822	0.00060246
ENSG00000132517	SLC52A1	3.36271	0.000680951
ENSG00000115353	TACR1	2.72728	0.00068305
ENSG00000287016	AC010996.1	2.76647	0.000691063
ENSG00000233695	GAS6-AS1	2.8557	0.000762214
ENSG00000205176	REXO1L1P	2.5037	0.000776097
ENSG00000107438	PDLIM1	2.51539	0.000836459
ENSG00000167476	JSRP1	2.71003	0.000853776
ENSG00000167476	JSRP1	2.71003	0.000853776
ENSG00000106366	SERPINE1	2.01398	0.000892446
ENSG00000224271	AL117329.1	4.81994	0.000936005
ENSG00000201104	RNU6-11P	3.99629	0.000978823
ENSG00000137975	CLCA2	4.00766	0.000982747
ENSG00000250337	PURPL	4.58223	0.00105759
ENSG00000271788	AC008875.1	2.09686	0.00106076
ENSG00000143333	RGS16	3.15198	0.00114639
ENSG00000135423	GLS2	4.64971	0.00115354
ENSG00000145147	SLIT2	4.536	0.00122884
ENSG00000242808	SOX2-OT	3.05674	0.00122884
ENSG00000173530	TNFRSF10D	3.49402	0.00125274
ENSG00000169783	LINGO1	3.71437	0.00125988
ENSG00000172602	RND1	2.45125	0.00127697
ENSG00000201654	RNU6-7	2.63782	0.00130896
ENSG00000125726	CD70	2.72275	0.00131615
ENSG00000272205	AL451050.2	2.54626	0.00132143
ENSG00000237886	NALT1	3.52129	0.00141033
ENSG00000214548	MEG3	3.10458	0.00143519
ENSG00000115963	RND3	2.24186	0.00147971
ENSG00000101670	LIPG	2.34966	0.00148187
ENSG00000199562	RNU6-37P	2.78586	0.00148687
ENSG00000138411	HECW2	2.05908	0.00160405
ENSG00000077264	PAK3	2.0169	0.0016111
ENSG00000260193	LINC02846	2.03339	0.00176396
ENSG00000204677	FAM153CP	2.07274	0.00177264
ENSG00000234546	LNCTAM34A	3.33583	0.00181694
ENSG00000247627	MTND4P12	2.33296	0.00182521
ENSG00000136099	PCDH8	3.64315	0.00184885
ENSG00000282740	AL021920.3	4.50512	0.00196783
ENSG00000206932	RNU6-4P	2.05304	0.00200529
ENSG00000260727	SLC7A5P1	2.15623	0.00204519
ENSG00000079385	CEACAM1	2.5511	0.00213941
ENSG00000265692	LINC01970	3.31021	0.00214583
ENSG00000183196	CHST6	4.15043	0.00222964
ENSG00000102984	ZNF821	3.68134	0.00228748
ENSG00000235609	AF127577.4	2.22481	0.00237625
ENSG00000177283	FZD8	4.04974	0.0025426
ENSG00000227717	AC138749.1	3.30824	0.00312699
ENSG00000259826	AC072061.1	2.42177	0.00316788
ENSG00000116990	MYCL	3.29372	0.00320629
ENSG00000287070	AL499604.1	4.53352	0.0033069
ENSG00000253190	AC084082.1	3.64989	0.00341316
ENSG00000179165	PXT1	4.36221	0.00356993
ENSG00000272277	AL031963.3	3.50008	0.00365658
ENSG00000173110	HSPA6	2.79844	0.00366593
ENSG00000202337	RNU6-8	2.45443	0.00381285
ENSG00000102755	FLT1	2.26155	0.00396879
ENSG00000175344	CHRNA7	2.99516	0.00412566
ENSG00000278156	TSC22D1-AS1	2.13258	0.00420624
ENSG00000274213	AC015912.3	2.41923	0.00450636
ENSG00000205277	MUC12	2.03004	0.00464934
ENSG00000235852	AC005540.1	4.61144	0.00472067
ENSG00000147576	ADHFE1	2.01736	0.00482747
ENSG00000286679	AC073225.1	3.64073	0.00504419
ENSG00000113721	PDGFRB	2.90616	0.00506081
ENSG00000261519	AC010542.4	2.08187	0.00515932
ENSG00000148288	GBGT1	2.71115	0.00529824
ENSG00000142871	CCN1	2.81489	0.00531667
ENSG00000231028	LINC00271	3.26806	0.00575399
ENSG00000117983	MUC5B	2.68516	0.00578202
ENSG00000185070	FLRT2	3.18049	0.00593317
ENSG00000264630	PRKCA-AS1	2.10518	0.00595584
ENSG00000215182	MUC5AC	3.67253	0.00649464
ENSG00000175164	ABO	4.24696	0.00716679
ENSG00000183087	GAS6	2.12308	0.0073108
ENSG00000278920	AC005005.4	2.25499	0.00733007
ENSG00000253877	LINC01608	2.65337	0.00815612
ENSG00000176884	GRIN1	2.90971	0.00831733
ENSG00000260644	HERC2P5	2.31067	0.0085994
ENSG00000254166	CASC19	2.92608	0.0088016
ENSG00000182389	CACNB4	2.4058	0.00934787
ENSG00000163395	IGFN1	3.52796	0.00969
ENSG00000228065	LINC01515	3.93008	0.00971969
ENSG00000277322	GOLGA6L6	3.75044	0.00976465
ENSG00000128965	CHAC1	2.3766	0.00997738
ENSG00000287601	BX323046.2	2.8624	0.0103369
ENSG00000186047	DLEU7	2.23332	0.0110121
ENSG00000186047	DLEU7	2.23332	0.0110121
ENSG00000286614	AL589182.3	-3.65159	0.0121581
ENSG00000231881	AL109615.2	2.28025	0.0121593
ENSG00000280434	AL031595.3	2.61639	0.0124347
ENSG00000269926	DDIT4-AS1	5.08566	0.0125931
ENSG00000286215	AL356534.1	3.52576	0.0127786
ENSG00000118473	SGIP1	2.25065	0.0134621
ENSG00000169247	SH3TC2	3.84169	0.0137376
ENSG00000117707	PROX1	2.17154	0.014404
ENSG00000286228	SPDYE11	-5.69838	0.0144925
ENSG00000237850	AC091304.1	2.72587	0.0151631
ENSG00000182050	MGAT4C	3.09066	0.0152773
ENSG00000174450	GOLGA6L2	2.04946	0.0155345
ENSG00000057657	PRDM1	2.11901	0.015913
ENSG00000145362	ANK2	2.50844	0.0160669
ENSG00000267303	AC011511.4	-5.05591	0.0164744
ENSG00000127955	GNAI1	3.10712	0.0165898
ENSG00000213648	SULT1A4	3.79686	0.0175432
ENSG00000116690	PRG4	2.33243	0.0198966
ENSG00000276101	AC027601.3	6.1003	0.0204273
ENSG00000282961	PRNCR1	2.52263	0.0212279
ENSG00000156097	GPR61	2.34819	0.0220634
ENSG00000169181	GSG1L	2.34039	0.0220973
ENSG00000133640	LRRIQ1	3.27497	0.0233805
ENSG00000250950	AC093752.2	-2.59905	0.0243376
ENSG00000144642	RBMS3	2.16883	0.0248543
ENSG00000267160	AC091152.2	2.62145	0.0269684
ENSG00000183153	GJD3	3.12388	0.0270257
ENSG00000175697	GPR156	2.0002	0.0277345
ENSG00000285108	AC103718.1	3.31213	0.0278227
ENSG00000286909	AC024560.4	2.25767	0.0282758
ENSG00000241106	HLA-DOB	2.21641	0.0296831
ENSG00000285492	AL356417.3	2.09432	0.0312917
ENSG00000225746	MEG8	4.02582	0.0314796
ENSG00000053747	LAMA3	2.18647	0.0330853
ENSG00000144285	SCN1A	2.14004	0.0334643
ENSG00000240240	BX664727.3	2.66739	0.0335428
ENSG00000286757	AL137139.2	2.58441	0.0340778
ENSG00000286032	FP236383.6	2.49877	0.034375
ENSG00000275198	AL512791.2	2.33628	0.0362877
ENSG00000167261	DPEP2	2.15198	0.0363044
ENSG00000287277	AL392086.3	2.6378	0.0387407
ENSG00000231871	IPO9-AS1	2.05035	0.0401897
ENSG00000262678	AC004771.4	2.89599	0.0410807
ENSG00000198965	OR10R2	4.24665	0.0431524
ENSG00000236008	LINC01814	2.19466	0.0476468
ENSG00000260349	AC087190.1	-4.53232	0.0493375
Table S1: Supplementary table to: Transcriptional characterization of treated PDX lines. Differential expression analysis of DFCI12 T-ALL PDX cells cultured for 16 hours in 1.5uM idasanutlin, 300nM navitoclax, the combination, or vehicle alone. Differentially expressed genes required an FDR adjusted p-value less than or equal to 0.05 and a log fold change two or greater in expression.
